# Supplementary material for: Targetable Pathways for Alleviating Mitochondrial Dysfunction in Neurodegeneration of Metabolic and Non-Metabolic Diseases
Source: Int J Mol Sci. 2021 Oct 23;22(21):11444. doi: 10.3390/ijms222111444 (PMC8583882; doi:10.3390/ijms222111444)
Supplement: Supplementary file 1 [file ijms-22-11444-s001.zip]

Archive with 1 entries (1 files):
- ijms-1354736-supplementary.pdf
